# Supplementary material for: Effects of Modified Handling on the Physiological Stress of Trawled-and-Discarded Yellowfin Bream (Acanthopagrus australis)
Source: PLoS One. 2015 Jun 22;10(6):e0131109. doi: 10.1371/journal.pone.0131109 (PMC4476586; doi:10.1371/journal.pone.0131109)
Supplement: S1 Dataset — This dataset includes blood plasma concentrations of each fish together with treatment categories and environmental, technical and biological co-variates. (XLSX) [file pone.0131109.s001.xlsx]

## Sheet: Data for analyses
SAMPLE_NO	DEPLOYMENT_ID	SORTING DELAY	SORTING METHOD	DAYS	REPLICATE	DEPLOYMENT_NO	EXP_NO	DATE	SAMPLING TIME	FISH	TOTAL_LENGTH	CORTISOL	GLUCOSE	POTASSIUM	DEPLOYMENT_DURATION	DEPLOYMENT_DEPTH	DEPLOYMENT_SPEED	HANDLING	AIR_EXPOSURE	AIR_TEMPERATURE	CLOUD_COVER	KG_JELLY	RIVER_TEMPERATURE_BOTTOM	RIVER_TEMPERATURE_SURFACE	RIVER_SALINITY_BOTTOM	RIVER_SALINITY_SURFACE	WATER_TRAY_DO	WATER_TRAY_TEMPERATURE	WATER_TRAY_SALINITY	TOTAL_CATCH	TOTAL_RETAINED_PENAEIDS	TOTAL_BYCATCH_NUMBERS	TOTAL_BYCATCH_KG	HAEMOLYSIS	SAMPLE_QUANTITY	SAMPLE_QUALITY	COMMENTS
1	21	fifteen minute	conventional	Two	1	One	One	03/15/07	T0	One	19	391	6.1	7.1	29	5.5	2.1	20	18	23.8	20	22.5	25.66	26.25	14.29	7.09	n/app	n/app	n/app	28.83	0	269	28.73	no haemolysis	more than 0.5mml	red_redish	NA
2	21	fifteen minute	conventional	Two	1	One	One	03/15/07	T0	Two	17	287	2.4	11	29	5.5	2.1	20	18	23.8	20	22.5	25.66	26.25	14.29	7.09	n/app	n/app	n/app	28.83	0	269	28.73	no haemolysis	more than 0.5mml	red_redish	NA
3	21	fifteen minute	conventional	Two	1	One	One	03/15/07	T0	Three	19	197	6.5	14.8	29	5.5	2.1	20	18	23.8	20	22.5	25.66	26.25	14.29	7.09	n/app	n/app	n/app	28.83	0	269	28.73	no haemolysis	less than 0.5mml	red_redish	delayed
5	29	fifteen minute	modified	Two	1	Two	One	03/15/07	T0	One	24.5	15	5.2	4.1	33	3.9	3.3	38	2	25.5	40	0	25.87	26.05	10.57	8.7	4.09	26.55	4.7	10.61	0	448	10.58	no haemolysis	more than 0.5mml	red_redish	NA
6	29	fifteen minute	modified	Two	1	Two	One	03/15/07	T0	Two	19	406	4.5	8.3	33	3.9	3.3	38	2	25.5	40	0	25.87	26.05	10.57	8.7	4.09	26.55	4.7	10.61	0	448	10.58	no haemolysis	less than 0.5mml	red_redish	NA
10	22	fifteen minute	conventional	Two	2	Three	One	03/15/07	T0	One	20	74	5	6.4	26	2.9	2.4	21	18	25.7	40	0	26.14	26.42	7.75	4.59	n/app	n/app	n/app	59.87	1	5598	59.32	mild haemolysis	more than 0.5mml	red_redish	after 5min
11	22	fifteen minute	conventional	Two	2	Three	One	03/15/07	T0	Two	21	505	4.4	NA	26	2.9	2.4	21	18	25.7	40	0	26.14	26.42	7.75	4.59	n/app	n/app	n/app	59.87	1	5598	59.32	moderate haemolysis	more than 0.5mml	red_redish	after 5min
12	11	two minute	modified	One	1	Five	One	03/16/07	T0	One	22.5	102	4.4	7.1	31	3.3	1.7	13	2	18.1	5	0	25.98	25.95	6.84	7.57	2.69	24.95	6	24.54	0	1678	24.52	mild haemolysis	more than 0.5mml	red_redish	NA
13	11	two minute	modified	One	1	Five	One	03/16/07	T0	Two	17.5	1329	NA	6.5	31	3.3	1.7	13	2	18.1	5	0	25.98	25.95	6.84	7.57	2.69	24.95	6	24.54	0	1678	24.52	no haemolysis	more than 0.5mml	clear	NA
14	1	two minute	conventional	One	1	Six	One	03/16/07	T0	One	17.5	336	3.1	6.3	24	3.8	2.1	9	5	22.8	0	1.6	25.95	25.81	9.16	10.52	n/app	n/app	n/app	10.09	0	472	9.87	no haemolysis	less than 0.5mml	clear	NA
15	1	two minute	conventional	One	1	Six	One	03/16/07	T0	Two	15.5	195	4.4	7.3	24	3.8	2.1	9	5	22.8	0	1.6	25.95	25.81	9.16	10.52	n/app	n/app	n/app	10.09	0	472	9.87	no haemolysis	less than 0.5mml	clear	NA
16	2	two minute	conventional	One	2	Eight	One	03/16/07	T0	One	17.5	88	3.8	5.8	32	4.4	2.9	7	3	25.8	0	12.7	25.86	26.22	12.55	7.27	n/app	n/app	n/app	19.96	0	379	19.78	mild haemolysis	more than 0.5mml	red_redish	NA
17	2	two minute	conventional	One	2	Eight	One	03/16/07	T0	Two	17.5	359	4.5	7.5	32	4.4	2.9	7	3	25.8	0	12.7	25.86	26.22	12.55	7.27	n/app	n/app	n/app	19.96	0	379	19.78	mild haemolysis	more than 0.5mml	red_redish	NA
18	2	two minute	conventional	One	2	Eight	One	03/16/07	T0	Three	18	260	6.3	6.3	32	4.4	2.9	7	3	25.8	0	12.7	25.86	26.22	12.55	7.27	n/app	n/app	n/app	19.96	0	379	19.78	no haemolysis	more than 0.5mml	clear	NA
21	3	two minute	conventional	Nine	1	Ten	One	03/20/07	T0	One	30.5	1024	3.4	6.1	26	0.6	2.1	4	3	25.5	20	0	27.07	26.87	1.92	2.48	n/app	n/app	n/app	9.74	1	594	8.74	no haemolysis	more than 0.5mml	clear	NA
22	3	two minute	conventional	Nine	1	Ten	One	03/20/07	T0	Two	21.5	376	3	5.3	26	0.6	2.1	4	3	25.5	20	0	27.07	26.87	1.92	2.48	n/app	n/app	n/app	9.74	1	594	8.74	no haemolysis	more than 0.5mml	clear	NA
29	4	two minute	conventional	Nine	2	Twelve	One	03/20/07	T0	Two	18.5	10	3.7	6.4	28	1.4	1.7	15	3	26.6	30	0	27.09	27.05	4.78	5.15	n/app	n/app	n/app	9.6	0	775	9.59	no haemolysis	more than 0.5mml	clear	<10 cortisol
32	21	fifteen minute	conventional	Two	1	One	One	03/15/07	T120	One	16	10	2.6	5.4	29	5.5	2.1	20	18	23.8	20	22.5	25.66	26.25	14.29	7.09	n/app	n/app	n/app	28.83	0	269	28.73	mild haemolysis	more than 0.5mml	red_redish	<10 cortisol
33	21	fifteen minute	conventional	Two	1	One	One	03/15/07	T120	Two	15.5	NA	2.3	5.5	29	5.5	2.1	20	18	23.8	20	22.5	25.66	26.25	14.29	7.09	n/app	n/app	n/app	28.83	0	269	28.73	no haemolysis	more than 0.5mml	clear	NA
34	21	fifteen minute	conventional	Two	1	One	One	03/15/07	T120	One	14.5	78	2.8	5.9	29	5.5	2.1	20	18	23.8	20	22.5	25.66	26.25	14.29	7.09	n/app	n/app	n/app	28.83	0	269	28.73	mild haemolysis	less than 0.5mml	red_redish	NA
35	29	fifteen minute	modified	Two	1	Two	One	03/15/07	T120	One	17	39	2.9	4.9	33	3.9	3.3	38	2	25.5	40	0	25.87	26.05	10.57	8.7	4.09	26.55	4.7	10.61	0	448	10.58	no haemolysis	more than 0.5mml	red_redish	NA
37	30	fifteen minute	modified	Two	2	Four	One	03/15/07	T120	One	18	314	2.7	5.7	38	5.6	1.8	25	3	25.9	30	0	26.49	26.69	2.68	1.96	5135	26.2	1.7	15.94	2	938	14.14	no haemolysis	less than 0.5mml	red_redish	NA
38	30	fifteen minute	modified	Two	2	Four	One	03/15/07	T120	One	18.5	385	2	5.4	38	5.6	1.8	25	3	25.9	30	0	26.49	26.69	2.68	1.96	5135	26.2	1.7	15.94	2	938	14.14	no haemolysis	less than 0.5mml	red_redish	NA
39	NA	control	control	Two	NA	NA	One	03/15/07	T120	One	20	11	2.2	5.3	NA	NA	NA	NA	NA	NA	NA	NA	NA	NA	NA	NA	NA	NA	NA	NA	NA	NA	NA	no haemolysis	more than 0.5mml	clear	NA
40	NA	control	control	Two	NA	NA	One	03/15/07	T120	Two	20	10	2.3	5.8	NA	NA	NA	NA	NA	NA	NA	NA	NA	NA	NA	NA	NA	NA	NA	NA	NA	NA	NA	mild haemolysis	more than 0.5mml	red_redish	<10 cortisol
41	NA	control	control	Two	NA	NA	One	03/15/07	T120	One	48	10	2.5	5.3	NA	NA	NA	NA	NA	NA	NA	NA	NA	NA	NA	NA	NA	NA	NA	NA	NA	NA	NA	no haemolysis	more than 0.5mml	clear	<10 cortisol
43	31	fifteen minute	modified	Four	1	One	Two	03/21/07	T0	One	17.5	495	2.4	6.7	28	0.6	2.8	26	2	23.4	50	0	27.05	27.06	1.22	1.19	5.55	27.05	1.25	9.75	0	1044	9.42	no haemolysis	more than 0.5mml	red_redish	NA
45	23	fifteen minute	conventional	Four	1	Two	Two	03/21/07	T0	Two	16.5	433	7.6	9.6	30	0.7	2.9	17	16	25.5	10	0	27.11	27.16	1.35	1.42	n/app	n/app	n/app	10.08	1	1099	9.16	mild haemolysis	less than 0.5mml	red_redish	NA
46	32	fifteen minute	modified	Four	2	Three	Two	03/21/07	T0	One	32.5	506	4.2	6.7	32	1.1	2.2	26	3	27.4	30	0	27.32	27.15	1.68	2.44	3.73	27.1	2.9	13.82	0	1023	13.78	no haemolysis	more than 0.5mml	red_redish	NA
48	24	fifteen minute	conventional	Four	2	Four	Two	03/21/07	T0	One	22.5	462	4	6.3	31	1.1	3	18	17	31.3	40	0	27.48	27.67	2.8	2.96	n/app	n/app	n/app	20.01	0	2663	20	no haemolysis	less than 0.5mml	red_redish	NA
49	24	fifteen minute	conventional	Four	2	Four	Two	03/21/07	T0	Two	20.5	46	4.7	6	31	1.1	3	18	17	31.3	40	0	27.48	27.67	2.8	2.96	n/app	n/app	n/app	20.01	0	2663	20	no haemolysis	more than 0.5mml	clear	NA
50	24	fifteen minute	conventional	Four	2	Four	Two	03/21/07	T0	Three	18	178	2.7	6.7	31	1.1	3	18	17	31.3	40	0	27.48	27.67	2.8	2.96	n/app	n/app	n/app	20.01	0	2663	20	no haemolysis	less than 0.5mml	red_redish	NA
51	24	fifteen minute	conventional	Four	2	Four	Two	03/21/07	T0	four	19	511	4.5	1.5	31	1.1	3	18	17	31.3	40	0	27.48	27.67	2.8	2.96	n/app	n/app	n/app	20.01	0	2663	20	mild haemolysis	less than 0.5mml	red_redish	NA
55	6	two minute	conventional	Three	2	Seven	Two	03/22/07	T0	One	21	207	2.8	7.2	31	0.6	2.3	7	4	25.5	60	0	27.54	27.58	1.02	1.14	n/app	n/app	n/app	8.34	0	1048	7.91	mild haemolysis	more than 0.5mml	clear	NA
56	6	two minute	conventional	Three	2	Seven	Two	03/22/07	T0	Two	19.5	175	2.5	7.1	31	0.6	2.3	7	4	25.5	60	0	27.54	27.58	1.02	1.14	n/app	n/app	n/app	8.34	0	1048	7.91	mild haemolysis	more than 0.5mml	clear	NA
57	16	two minute	modified	Three	2	Eight	Two	03/22/07	T0	One	14.5	488	NA	8.3	32	1.1	3.1	14	3	25.9	80	0	27.66	27.53	1.2	1.2	5265	27.55	1.3	6.64	0	763	6.48	no haemolysis	more than 0.5mml	clear	NA
58	16	two minute	modified	Three	2	Eight	Two	03/22/07	T0	Two	17	996	7	9.6	32	1.1	3.1	14	3	25.9	80	0	27.66	27.53	1.2	1.2	5265	27.55	1.3	6.64	0	763	6.48	no haemolysis	more than 0.5mml	clear	NA
61	13	two minute	modified	Nine	1	Nine	One	03/20/07	T120	Two	15.5	10	2	1.5	28	3.7	2.2	12	1	22	40	0	26.87	26.94	1.1	1.2	n/a	26.7	1.3	8.66	3	656	6.06	no haemolysis	more than 0.5mml	clear	<10 cortisol
62	13	two minute	modified	Nine	1	Nine	One	03/20/07	T120	One	12.5	429	NA	6.2	28	3.7	2.2	12	1	22	40	0	26.87	26.94	1.1	1.2	n/a	26.7	1.3	8.66	3	656	6.06	no haemolysis	less than 0.5mml	clear	NA
64	3	two minute	conventional	Nine	1	Ten	One	03/20/07	T120	One	11	NA	NA	NA	26	0.6	2.1	4	3	25.5	20	0	27.07	26.87	1.92	2.48	n/app	n/app	n/app	9.74	1	594	8.74	no haemolysis	less than 0.5mml	red_redish	NA
65	14	two minute	modified	Nine	2	Eleven	One	03/20/07	T120	One	13	25	2.6	4.7	29	2.3	2.5	17	2	26.6	30	0	27.05	26.96	3.14	4.52	n/a	27	4.65	7.77	0	828	7.72	no haemolysis	more than 0.5mml	clear	NA
67	14	two minute	modified	Nine	2	Eleven	One	03/20/07	T120	Two	16	26	2.9	5.2	29	2.3	2.5	17	2	26.6	30	0	27.05	26.96	3.14	4.52	n/a	27	4.65	7.77	0	828	7.72	no haemolysis	more than 0.5mml	clear	NA
69	4	two minute	conventional	Nine	2	Twelve	One	03/20/07	T120	One	16.5	15	2.5	4.7	28	1.4	1.7	15	3	26.6	30	0	27.09	27.05	4.78	5.15	n/app	n/app	n/app	9.6	0	775	9.59	no haemolysis	more than 0.5mml	clear	NA
70	4	two minute	conventional	Nine	2	Twelve	One	03/20/07	T120	Two	15	321	2.8	1.3	28	1.4	1.7	15	3	26.6	30	0	27.09	27.05	4.78	5.15	n/app	n/app	n/app	9.6	0	775	9.59	no haemolysis	less than 0.5mml	clear	NA
71	4	two minute	conventional	Nine	2	Twelve	One	03/20/07	T120	One	16.5	232	3.5	5.8	28	1.4	1.7	15	3	26.6	30	0	27.09	27.05	4.78	5.15	n/app	n/app	n/app	9.6	0	775	9.59	mild haemolysis	more than 0.5mml	clear	NA
72	4	two minute	conventional	Nine	2	Twelve	One	03/20/07	T120	Two	15	76	2.1	4.8	28	1.4	1.7	15	3	26.6	30	0	27.09	27.05	4.78	5.15	n/app	n/app	n/app	9.6	0	775	9.59	mild haemolysis	more than 0.5mml	red_redish	NA
73	4	two minute	conventional	Nine	2	Twelve	One	03/20/07	T120	One	19.5	138	2.6	5.3	28	1.4	1.7	15	3	26.6	30	0	27.09	27.05	4.78	5.15	n/app	n/app	n/app	9.6	0	775	9.59	mild haemolysis	more than 0.5mml	clear	NA
74	NA	control	control	Nine	NA	NA	One	03/20/07	T120	One	24.5	27	2.4	4.2	NA	NA	NA	NA	NA	NA	NA	NA	NA	NA	NA	NA	NA	NA	NA	NA	NA	NA	NA	no haemolysis	more than 0.5mml	clear	NA
75	NA	control	control	Nine	NA	NA	One	03/20/07	T120	Two	15	28	2.5	6	NA	NA	NA	NA	NA	NA	NA	NA	NA	NA	NA	NA	NA	NA	NA	NA	NA	NA	NA	mild haemolysis	more than 0.5mml	clear	NA
76	NA	control	control	Nine	NA	NA	One	03/20/07	T120	One	22.5	55	2.4	4.3	NA	NA	NA	NA	NA	NA	NA	NA	NA	NA	NA	NA	NA	NA	NA	NA	NA	NA	NA	no haemolysis	more than 0.5mml	clear	NA
77	NA	control	control	Nine	NA	NA	One	03/20/07	T120	Two	22	17	2.4	4.1	NA	NA	NA	NA	NA	NA	NA	NA	NA	NA	NA	NA	NA	NA	NA	NA	NA	NA	NA	no haemolysis	more than 0.5mml	clear	NA
80	23	fifteen minute	conventional	Four	1	Two	Two	03/21/07	T120	One	14.5	53	2	4	30	0.7	2.9	17	16	25.5	10	0	27.11	27.16	1.35	1.42	n/app	n/app	n/app	10.08	1	1099	9.16	no haemolysis	more than 0.5mml	clear	NA
82	24	fifteen minute	conventional	Four	2	Four	Two	03/21/07	T120	One	14	NA	NA	NA	31	1.1	3	18	17	31.3	40	0	27.48	27.67	2.8	2.96	n/app	n/app	n/app	20.01	0	2663	20	no haemolysis	more than 0.5mml	clear	NA
83	24	fifteen minute	conventional	Four	2	Four	Two	03/21/07	T120	One	17.5	47	2.5	4.1	31	1.1	3	18	17	31.3	40	0	27.48	27.67	2.8	2.96	n/app	n/app	n/app	20.01	0	2663	20	trace haemolysis	more than 0.5mml	clear	NA
84	24	fifteen minute	conventional	Four	2	Four	Two	03/21/07	T120	Two	13.5	351	3.2	4.1	31	1.1	3	18	17	31.3	40	0	27.48	27.67	2.8	2.96	n/app	n/app	n/app	20.01	0	2663	20	no haemolysis	more than 0.5mml	clear	NA
85	24	fifteen minute	conventional	Four	2	Four	Two	03/21/07	T120	One	15.5	NA	2.1	5.2	31	1.1	3	18	17	31.3	40	0	27.48	27.67	2.8	2.96	n/app	n/app	n/app	20.01	0	2663	20	no haemolysis	more than 0.5mml	clear	NA
86	24	fifteen minute	conventional	Four	2	Four	Two	03/21/07	T120	Two	15.5	106	2.1	5.3	31	1.1	3	18	17	31.3	40	0	27.48	27.67	2.8	2.96	n/app	n/app	n/app	20.01	0	2663	20	no haemolysis	more than 0.5mml	clear	NA
87	24	fifteen minute	conventional	Four	2	Four	Two	03/21/07	T120	One	19	152	2.8	4.5	31	1.1	3	18	17	31.3	40	0	27.48	27.67	2.8	2.96	n/app	n/app	n/app	20.01	0	2663	20	no haemolysis	more than 0.5mml	clear	NA
88	24	fifteen minute	conventional	Four	2	Four	Two	03/21/07	T120	Two	16.5	10	2.1	5	31	1.1	3	18	17	31.3	40	0	27.48	27.67	2.8	2.96	n/app	n/app	n/app	20.01	0	2663	20	no haemolysis	more than 0.5mml	clear	<10 cortisol
89	NA	control	control	Four	NA	NA	Two	03/21/07	T120	One	23	10	2.3	4.4	NA	NA	NA	NA	NA	NA	NA	NA	NA	NA	NA	NA	NA	NA	NA	NA	NA	NA	NA	no haemolysis	more than 0.5mml	clear	<10 cortisol
91	NA	control	control	Four	NA	NA	Two	03/21/07	T120	One	15.5	10	1.9	6	NA	NA	NA	NA	NA	NA	NA	NA	NA	NA	NA	NA	NA	NA	NA	NA	NA	NA	NA	trace haemolysis	more than 0.5mml	clear	<10 cortisol
95	5	two minute	conventional	Three	1	Five	Two	03/22/07	T120	One	15.5	163	2.3	4.3	31	0.7	3.5	8	5	23.3	80	0	27.32	27.35	1.2	1.1	n/app	n/app	n/app	31.82	4	2585	28.12	no haemolysis	more than 0.5mml	clear	NA
96	5	two minute	conventional	Three	1	Five	Two	03/22/07	T120	Two	15	19	3.2	4.8	31	0.7	3.5	8	5	23.3	80	0	27.32	27.35	1.2	1.1	n/app	n/app	n/app	31.82	4	2585	28.12	no haemolysis	more than 0.5mml	clear	NA
97	5	two minute	conventional	Three	1	Five	Two	03/22/07	T120	One	15	58	2.8	5.9	31	0.7	3.5	8	5	23.3	80	0	27.32	27.35	1.2	1.1	n/app	n/app	n/app	31.82	4	2585	28.12	mild haemolysis	more than 0.5mml	clear	NA
98	5	two minute	conventional	Three	1	Five	Two	03/22/07	T120	Two	14	47	1.8	5.8	31	0.7	3.5	8	5	23.3	80	0	27.32	27.35	1.2	1.1	n/app	n/app	n/app	31.82	4	2585	28.12	no haemolysis	more than 0.5mml	clear	NA
99	5	two minute	conventional	Three	1	Five	Two	03/22/07	T120	One	18	43	3.9	5	31	0.7	3.5	8	5	23.3	80	0	27.32	27.35	1.2	1.1	n/app	n/app	n/app	31.82	4	2585	28.12	no haemolysis	more than 0.5mml	clear	NA
100	5	two minute	conventional	Three	1	Five	Two	03/22/07	T120	Two	13	496	NA	4.9	31	0.7	3.5	8	5	23.3	80	0	27.32	27.35	1.2	1.1	n/app	n/app	n/app	31.82	4	2585	28.12	no haemolysis	more than 0.5mml	clear	NA
101	15	two minute	modified	Three	1	Six	Two	03/22/07	T120	One	17.5	227	2	4.5	28	1	3.1	12	2	25.6	30	0	27.37	27.41	1.01	0.95	5.19	27.3	1.1	8.73	4	378	4.39	no haemolysis	more than 0.5mml	clear	NA
102	6	two minute	conventional	Three	2	Seven	Two	03/22/07	T120	One	14.5	257	2.8	5.6	31	0.6	2.3	7	4	25.5	60	0	27.54	27.58	1.02	1.14	n/app	n/app	n/app	8.34	0	1048	7.91	no haemolysis	more than 0.5mml	clear	NA
103	NA	control	control	Three	NA	NA	Two	03/22/07	T120	One	20	224	2.7	4.8	NA	NA	NA	NA	NA	NA	NA	NA	NA	NA	NA	NA	NA	NA	NA	NA	NA	NA	NA	no haemolysis	more than 0.5mml	clear	NA
104	NA	control	control	Three	NA	NA	Two	03/22/07	T120	Two	16	266	2.5	6.1	NA	NA	NA	NA	NA	NA	NA	NA	NA	NA	NA	NA	NA	NA	NA	NA	NA	NA	NA	no haemolysis	more than 0.5mml	clear	NA
105	NA	control	control	Three	NA	NA	Two	03/22/07	T120	One	21.5	25	2.4	4.1	NA	NA	NA	NA	NA	NA	NA	NA	NA	NA	NA	NA	NA	NA	NA	NA	NA	NA	NA	no haemolysis	more than 0.5mml	clear	NA
106	NA	control	control	Three	NA	NA	Two	03/22/07	T120	Two	17.5	10	2.2	5.5	NA	NA	NA	NA	NA	NA	NA	NA	NA	NA	NA	NA	NA	NA	NA	NA	NA	NA	NA	no haemolysis	more than 0.5mml	clear	<10 cortisol
107	NA	control	control	Three	NA	NA	Two	03/22/07	T120	One	18.5	21	2.4	4.4	NA	NA	NA	NA	NA	NA	NA	NA	NA	NA	NA	NA	NA	NA	NA	NA	NA	NA	NA	no haemolysis	more than 0.5mml	clear	NA
108	NA	control	control	Three	NA	NA	Two	03/22/07	T120	Two	17	19	2.7	1.1	NA	NA	NA	NA	NA	NA	NA	NA	NA	NA	NA	NA	NA	NA	NA	NA	NA	NA	NA	no haemolysis	more than 0.5mml	clear	NA
200	17	two minute	modified	Five	1	One	Three	04/18/07	T0	One	23.5	475	4.5	4.6	32	5.9	2.7	14	2	18.6	100	0	22.96	22.92	5.04	4.68	4.9	22.75	4.3	34.65	1	1820	33.65	no haemolysis	more than 0.5mml	clear	NA
201	17	two minute	modified	Five	1	One	Three	04/18/07	T0	Two	24.5	413	3.2	6.5	32	5.9	2.7	14	2	18.6	100	0	22.96	22.92	5.04	4.68	4.9	22.75	4.3	34.65	1	1820	33.65	no haemolysis	more than 0.5mml	clear	NA
202	17	two minute	modified	Five	1	One	Three	04/18/07	T0	Three	24.5	98	4.3	5.9	32	5.9	2.7	14	2	18.6	100	0	22.96	22.92	5.04	4.68	4.9	22.75	4.3	34.65	1	1820	33.65	no haemolysis	more than 0.5mml	clear	NA
203	7	two minute	conventional	Five	1	Two	Three	04/18/07	T0	One	24.5	15	6.6	5.9	30	5.8	2.7	7	3	20.1	70	0	22.94	22.98	5.25	5.27	n/app	n/app	n/app	11.26	0	781	11.22	no haemolysis	more than 0.5mml	clear	NA
204	7	two minute	conventional	Five	1	Two	Three	04/18/07	T0	Two	23	348	4.2	6.5	30	5.8	2.7	7	3	20.1	70	0	22.94	22.98	5.25	5.27	n/app	n/app	n/app	11.26	0	781	11.22	no haemolysis	more than 0.5mml	clear	NA
205	7	two minute	conventional	Five	1	Two	Three	04/18/07	T0	Three	21.5	221	6.5	7.4	30	5.8	2.7	7	3	20.1	70	0	22.94	22.98	5.25	5.27	n/app	n/app	n/app	11.26	0	781	11.22	mild haemolysis	more than 0.5mml	clear	NA
206	8	two minute	conventional	Five	2	Four	Three	04/18/07	T0	One	26	239	4.2	4.8	31	3.9	3.3	16	3	22.2	30	0	23	23.24	5.94	4.99	n/app	n/app	n/app	15.59	1	933	14.59	no haemolysis	more than 0.5mml	clear	NA
207	8	two minute	conventional	Five	2	Four	Three	04/18/07	T0	Two	22	124	3.6	7.6	31	3.9	3.3	16	3	22.2	30	0	23	23.24	5.94	4.99	n/app	n/app	n/app	15.59	1	933	14.59	mild haemolysis	more than 0.5mml	clear	NA
208	8	two minute	conventional	Five	2	Four	Three	04/18/07	T0	Three	18.5	88	6.6	8.4	31	3.9	3.3	16	3	22.2	30	0	23	23.24	5.94	4.99	n/app	n/app	n/app	15.59	1	933	14.59	mild haemolysis	more than 0.5mml	clear	NA
209	25	fifteen minute	conventional	Six	1	Five	Three	04/19/07	T0	One	26.5	188	5.1	7.2	34	12	2.3	22	17	19.3	90	0	23.19	23.21	5.62	4.44	n/app	n/app	n/app	33.21	0	1433	33.07	mild haemolysis	more than 0.5mml	clear	NA
210	25	fifteen minute	conventional	Six	1	Five	Three	04/19/07	T0	Two	24.5	271	6.1	NA	34	12	2.3	22	17	19.3	90	0	23.19	23.21	5.62	4.44	n/app	n/app	n/app	33.21	0	1433	33.07	moderate haemolysis	more than 0.5mml	clear	NA
212	25	fifteen minute	conventional	Six	1	Five	Three	04/19/07	T0	four	24	363	3.8	6.9	34	12	2.3	22	17	19.3	90	0	23.19	23.21	5.62	4.44	n/app	n/app	n/app	33.21	0	1433	33.07	mild haemolysis	more than 0.5mml	clear	NA
213	33	fifteen minute	modified	Six	1	Six	Three	04/19/07	T0	One	23	603	3.1	6.7	31	5.3	2.7	27	2	23.1	20	0	23.22	23.29	4.7	3.98	5.86	23.5	3.8	22.34	0	2960	22.34	mild haemolysis	more than 0.5mml	clear	NA
214	33	fifteen minute	modified	Six	1	Six	Three	04/19/07	T0	Two	19	101	2.4	7.1	31	5.3	2.7	27	2	23.1	20	0	23.22	23.29	4.7	3.98	5.86	23.5	3.8	22.34	0	2960	22.34	no haemolysis	more than 0.5mml	clear	NA
215	33	fifteen minute	modified	Six	1	Six	Three	04/19/07	T0	Three	19	300	5.4	7.6	31	5.3	2.7	27	2	23.1	20	0	23.22	23.29	4.7	3.98	5.86	23.5	3.8	22.34	0	2960	22.34	trace haemolysis	more than 0.5mml	clear	NA
216	26	fifteen minute	conventional	Six	2	Seven	Three	04/19/07	T0	One	17	164	4.1	7.4	30	7.2	2.7	24	21	23.6	20	0	23.32	23.55	6.31	4.86	n/app	n/app	n/app	13.64	1	1303	13.09	trace haemolysis	more than 0.5mml	clear	NA
217	26	fifteen minute	conventional	Six	2	Seven	Three	04/19/07	T0	Two	21.5	55	6.8	6.9	30	7.2	2.7	24	21	23.6	20	0	23.32	23.55	6.31	4.86	n/app	n/app	n/app	13.64	1	1303	13.09	trace haemolysis	more than 0.5mml	clear	NA
218	26	fifteen minute	conventional	Six	2	Seven	Three	04/19/07	T0	Three	22	2069	6.9	7.7	30	7.2	2.7	24	21	23.6	20	0	23.32	23.55	6.31	4.86	n/app	n/app	n/app	13.64	1	1303	13.09	trace haemolysis	more than 0.5mml	clear	NA
219	34	fifteen minute	modified	Six	2	Eight	Three	04/19/07	T0	One	21	259	2.4	5.1	36	2.1	3.2	27	2	25.4	20	0	23.32	23.57	6.61	6.19	6645	24	6	16.89	0	954	16.42	trace haemolysis	more than 0.5mml	clear	NA
220	34	fifteen minute	modified	Six	2	Eight	Three	04/19/07	T0	Two	18.5	198	2.5	NA	36	2.1	3.2	27	2	25.4	20	0	23.32	23.57	6.61	6.19	6645	24	6	16.89	0	954	16.42	moderate haemolysis	more than 0.5mml	clear	NA
221	34	fifteen minute	modified	Six	2	Eight	Three	04/19/07	T0	Three	18	617	NA	7.5	36	2.1	3.2	27	2	25.4	20	0	23.32	23.57	6.61	6.19	6645	24	6	16.89	0	954	16.42	mild haemolysis	more than 0.5mml	clear	NA
222	17	two minute	modified	Five	1	One	Three	04/18/07	T120	One	24	24	1.8	4.1	32	5.9	2.7	14	2	18.6	100	0	22.96	22.92	5.04	4.68	4.9	22.75	4.3	34.65	1	1820	33.65	no haemolysis	more than 0.5mml	clear	NA
223	17	two minute	modified	Five	1	One	Three	04/18/07	T120	Two	20.5	42	NA	6.9	32	5.9	2.7	14	2	18.6	100	0	22.96	22.92	5.04	4.68	4.9	22.75	4.3	34.65	1	1820	33.65	mild haemolysis	more than 0.5mml	clear	NA
224	17	two minute	modified	Five	1	One	Three	04/18/07	T120	One	22	353	2.2	4.5	32	5.9	2.7	14	2	18.6	100	0	22.96	22.92	5.04	4.68	4.9	22.75	4.3	34.65	1	1820	33.65	no haemolysis	more than 0.5mml	clear	NA
225	17	two minute	modified	Five	1	One	Three	04/18/07	T120	Two	17.5	312	2.1	7.5	32	5.9	2.7	14	2	18.6	100	0	22.96	22.92	5.04	4.68	4.9	22.75	4.3	34.65	1	1820	33.65	mild haemolysis	more than 0.5mml	clear	NA
226	7	two minute	conventional	Five	1	Two	Three	04/18/07	T120	One	16.5	216	2.1	NA	30	5.8	2.7	7	3	20.1	70	0	22.94	22.98	5.25	5.27	n/app	n/app	n/app	11.26	0	781	11.22	extreme haemolysis	more than 0.5mml	clear	NA
227	7	two minute	conventional	Five	1	Two	Three	04/18/07	T120	One	18.5	27	1.8	5.8	30	5.8	2.7	7	3	20.1	70	0	22.94	22.98	5.25	5.27	n/app	n/app	n/app	11.26	0	781	11.22	no haemolysis	more than 0.5mml	clear	NA
228	7	two minute	conventional	Five	1	Two	Three	04/18/07	T120	Two	16.5	682	2.9	6.9	30	5.8	2.7	7	3	20.1	70	0	22.94	22.98	5.25	5.27	n/app	n/app	n/app	11.26	0	781	11.22	no haemolysis	more than 0.5mml	clear	NA
229	NA	control	control	Five	NA	NA	Three	04/18/07	T120	One	22	11	2.4	3.8	NA	NA	NA	NA	NA	NA	NA	NA	NA	NA	NA	NA	NA	NA	NA	NA	NA	NA	NA	no haemolysis	more than 0.5mml	clear	NA
230	NA	control	control	Five	NA	NA	Three	04/18/07	T120	Two	19	19	1.9	4.3	NA	NA	NA	NA	NA	NA	NA	NA	NA	NA	NA	NA	NA	NA	NA	NA	NA	NA	NA	no haemolysis	more than 0.5mml	clear	NA
231	NA	control	control	Five	NA	NA	Three	04/18/07	T120	One	17	202	2.4	4.9	NA	NA	NA	NA	NA	NA	NA	NA	NA	NA	NA	NA	NA	NA	NA	NA	NA	NA	NA	no haemolysis	more than 0.5mml	clear	NA
232	NA	control	control	Five	NA	NA	Three	04/18/07	T120	Two	18	40	2.3	4.2	NA	NA	NA	NA	NA	NA	NA	NA	NA	NA	NA	NA	NA	NA	NA	NA	NA	NA	NA	no haemolysis	more than 0.5mml	clear	NA
233	NA	control	control	Five	NA	NA	Three	04/18/07	T120	One	18	10	2.1	5	NA	NA	NA	NA	NA	NA	NA	NA	NA	NA	NA	NA	NA	NA	NA	NA	NA	NA	NA	mild haemolysis	more than 0.5mml	clear	<10 cortisol
234	NA	control	control	Five	NA	NA	Three	04/18/07	T120	Two	19	10	2.4	6.1	NA	NA	NA	NA	NA	NA	NA	NA	NA	NA	NA	NA	NA	NA	NA	NA	NA	NA	NA	no haemolysis	more than 0.5mml	clear	<10 cortisol
235	NA	control	control	Five	NA	NA	Three	04/18/07	T120	One	18	168	2.1	4.2	NA	NA	NA	NA	NA	NA	NA	NA	NA	NA	NA	NA	NA	NA	NA	NA	NA	NA	NA	no haemolysis	more than 0.5mml	clear	NA
236	NA	control	control	Five	NA	NA	Three	04/18/07	T120	Two	18	60	2	4.6	NA	NA	NA	NA	NA	NA	NA	NA	NA	NA	NA	NA	NA	NA	NA	NA	NA	NA	NA	no haemolysis	more than 0.5mml	clear	NA
237	8	two minute	conventional	Five	2	Four	Three	04/18/07	T120	One	18	74	2.1	5.2	31	3.9	3.3	16	3	22.2	30	0	23	23.24	5.94	4.99	n/app	n/app	n/app	15.59	1	933	14.59	mild haemolysis	more than 0.5mml	clear	NA
239	8	two minute	conventional	Five	2	Four	Three	04/18/07	T120	One	15	143	2.4	5	31	3.9	3.3	16	3	22.2	30	0	23	23.24	5.94	4.99	n/app	n/app	n/app	15.59	1	933	14.59	no haemolysis	more than 0.5mml	clear	NA
240	8	two minute	conventional	Five	2	Four	Three	04/18/07	T120	Two	18	32	2.6	6.4	31	3.9	3.3	16	3	22.2	30	0	23	23.24	5.94	4.99	n/app	n/app	n/app	15.59	1	933	14.59	mild haemolysis	more than 0.5mml	clear	NA
242	25	fifteen minute	conventional	Six	1	Five	Three	04/19/07	T120	Two	16.5	36	2.6	6.2	34	12	2.3	22	17	19.3	90	0	23.19	23.21	5.62	4.44	n/app	n/app	n/app	33.21	0	1433	33.07	mild haemolysis	more than 0.5mml	clear	NA
244	25	fifteen minute	conventional	Six	1	Five	Three	04/19/07	T120	Two	17	98	2.1	6.6	34	12	2.3	22	17	19.3	90	0	23.19	23.21	5.62	4.44	n/app	n/app	n/app	33.21	0	1433	33.07	mild haemolysis	more than 0.5mml	clear	NA
245	25	fifteen minute	conventional	Six	1	Five	Three	04/19/07	T120	One	22	293	2	5.1	34	12	2.3	22	17	19.3	90	0	23.19	23.21	5.62	4.44	n/app	n/app	n/app	33.21	0	1433	33.07	no haemolysis	more than 0.5mml	clear	NA
246	25	fifteen minute	conventional	Six	1	Five	Three	04/19/07	T120	Two	23	102	2	5.4	34	12	2.3	22	17	19.3	90	0	23.19	23.21	5.62	4.44	n/app	n/app	n/app	33.21	0	1433	33.07	mild haemolysis	more than 0.5mml	clear	NA
248	33	fifteen minute	modified	Six	1	Six	Three	04/19/07	T120	One	17.5	269	2.5	4	31	5.3	2.7	27	2	23.1	20	0	23.22	23.29	4.7	3.98	5.86	23.5	3.8	22.34	0	2960	22.34	no haemolysis	more than 0.5mml	clear	NA
250	26	fifteen minute	conventional	Six	2	Seven	Three	04/19/07	T120	One	18	127	2.4	4.9	30	7.2	2.7	24	21	23.6	20	0	23.32	23.55	6.31	4.86	n/app	n/app	n/app	13.64	1	1303	13.09	no haemolysis	more than 0.5mml	clear	NA
251	26	fifteen minute	conventional	Six	2	Seven	Three	04/19/07	T120	Two	16	154	2.5	7.1	30	7.2	2.7	24	21	23.6	20	0	23.32	23.55	6.31	4.86	n/app	n/app	n/app	13.64	1	1303	13.09	mild haemolysis	more than 0.5mml	clear	NA
252	26	fifteen minute	conventional	Six	2	Seven	Three	04/19/07	T120	One	16	27	2.8	5.7	30	7.2	2.7	24	21	23.6	20	0	23.32	23.55	6.31	4.86	n/app	n/app	n/app	13.64	1	1303	13.09	mild haemolysis	more than 0.5mml	clear	NA
253	26	fifteen minute	conventional	Six	2	Seven	Three	04/19/07	T120	One	17.5	989	3	6.5	30	7.2	2.7	24	21	23.6	20	0	23.32	23.55	6.31	4.86	n/app	n/app	n/app	13.64	1	1303	13.09	mild haemolysis	more than 0.5mml	clear	NA
254	NA	control	control	Six	NA	NA	Three	04/19/07	T120	One	19.5	10	2.1	4.4	NA	NA	NA	NA	NA	NA	NA	NA	NA	NA	NA	NA	NA	NA	NA	NA	NA	NA	NA	no haemolysis	more than 0.5mml	clear	<10 cortisol
255	NA	control	control	Six	NA	NA	Three	04/19/07	T120	Two	17.5	10	2.2	4.3	NA	NA	NA	NA	NA	NA	NA	NA	NA	NA	NA	NA	NA	NA	NA	NA	NA	NA	NA	trace haemolysis	more than 0.5mml	clear	<10 cortisol
256	NA	control	control	Six	NA	NA	Three	04/19/07	T120	One	22	10	2.1	4.7	NA	NA	NA	NA	NA	NA	NA	NA	NA	NA	NA	NA	NA	NA	NA	NA	NA	NA	NA	trace haemolysis	more than 0.5mml	clear	<10 cortisol
257	NA	control	control	Six	NA	NA	Three	04/19/07	T120	Two	21	34	2.3	4.2	NA	NA	NA	NA	NA	NA	NA	NA	NA	NA	NA	NA	NA	NA	NA	NA	NA	NA	NA	no haemolysis	more than 0.5mml	clear	NA
258	NA	control	control	Six	NA	NA	Three	04/19/07	T120	One	19	10	NA	5.3	NA	NA	NA	NA	NA	NA	NA	NA	NA	NA	NA	NA	NA	NA	NA	NA	NA	NA	NA	trace haemolysis	more than 0.5mml	clear	<10 cortisol
259	NA	control	control	Six	NA	NA	Three	04/19/07	T120	Two	20.5	270	2.2	4.2	NA	NA	NA	NA	NA	NA	NA	NA	NA	NA	NA	NA	NA	NA	NA	NA	NA	NA	NA	trace haemolysis	more than 0.5mml	clear	NA
260	NA	control	control	Six	NA	NA	Three	04/19/07	T120	One	18	569	2	5.1	NA	NA	NA	NA	NA	NA	NA	NA	NA	NA	NA	NA	NA	NA	NA	NA	NA	NA	NA	no haemolysis	more than 0.5mml	clear	NA
261	NA	control	control	Six	NA	NA	Three	04/19/07	T120	Two	18	241	2	4	NA	NA	NA	NA	NA	NA	NA	NA	NA	NA	NA	NA	NA	NA	NA	NA	NA	NA	NA	no haemolysis	more than 0.5mml	clear	NA
262	34	fifteen minute	modified	Six	2	Eight	Three	04/19/07	T120	One	18	102	2.5	5	36	2.1	3.2	27	2	25.4	20	0	23.32	23.57	6.61	6.19	6645	24	6	16.89	0	954	16.42	no haemolysis	more than 0.5mml	clear	NA
263	34	fifteen minute	modified	Six	2	Eight	Three	04/19/07	T120	One	16	82	2.2	4.8	36	2.1	3.2	27	2	25.4	20	0	23.32	23.57	6.61	6.19	6645	24	6	16.89	0	954	16.42	trace haemolysis	more than 0.5mml	clear	NA
300	19	two minute	modified	Seven	1	One	Four	04/26/07	T0	One	22	114	4.1	NA	31	5.4	3	13	2	18.1	90	0	23.42	23.42	11.66	10.95	4.09	22.95	9	44.6	1	1140	43.6	moderate haemolysis	more than 0.5mml	clear	NA
301	19	two minute	modified	Seven	1	One	Four	04/26/07	T0	Two	24	459	3.5	5.6	31	5.4	3	13	2	18.1	90	0	23.42	23.42	11.66	10.95	4.09	22.95	9	44.6	1	1140	43.6	mild haemolysis	more than 0.5mml	clear	NA
302	19	two minute	modified	Seven	1	One	Four	04/26/07	T0	Three	22	411	6.1	5.7	31	5.4	3	13	2	18.1	90	0	23.42	23.42	11.66	10.95	4.09	22.95	9	44.6	1	1140	43.6	no haemolysis	more than 0.5mml	clear	NA
303	9	two minute	conventional	Seven	1	Two	Four	04/26/07	T0	One	NA	14	2.2	9.4	31	7.1	3	15	4	19.1	100	0	23.47	23.32	11.97	8.15	n/app	n/app	n/app	21.53	3	1086	18.67	mild haemolysis	more than 0.5mml	clear	NA
304	9	two minute	conventional	Seven	1	Two	Four	04/26/07	T0	Two	NA	518	1	7.8	31	7.1	3	15	4	19.1	100	0	23.47	23.32	11.97	8.15	n/app	n/app	n/app	21.53	3	1086	18.67	mild haemolysis	more than 0.5mml	clear	NA
306	10	two minute	conventional	Seven	2	Four	Four	04/26/07	T0	Two	23	188	3.8	5.9	29	7.6	3	12	4	19.9	100	0	23.41	23.4	10.95	10.29	n/app	n/app	n/app	18	1	845	17.45	no haemolysis	more than 0.5mml	clear	NA
307	10	two minute	conventional	Seven	2	Four	Four	04/26/07	T0	Three	21	270	5.9	20.8	29	7.6	3	12	4	19.9	100	0	23.41	23.4	10.95	10.29	n/app	n/app	n/app	18	1	845	17.45	mild haemolysis	more than 0.5mml	clear	NA
308	10	two minute	conventional	Seven	2	Four	Four	04/26/07	T0	four	23	94	7.1	6.9	29	7.6	3	12	4	19.9	100	0	23.41	23.4	10.95	10.29	n/app	n/app	n/app	18	1	845	17.45	no haemolysis	more than 0.5mml	clear	NA
309	35	fifteen minute	modified	Eight	1	Five	Four	04/27/07	T0	One	21.5	387	8.3	5.8	30	5.9	3.6	24	4	18.3	100	0	23.2	23.11	10.46	9.86	5565	22.95	9.6	18.9	2	603	17.12	no haemolysis	more than 0.5mml	clear	NA
310	35	fifteen minute	modified	Eight	1	Five	Four	04/27/07	T0	Two	21	202	6	6.7	30	5.9	3.6	24	4	18.3	100	0	23.2	23.11	10.46	9.86	5565	22.95	9.6	18.9	2	603	17.12	no haemolysis	more than 0.5mml	clear	NA
311	35	fifteen minute	modified	Eight	1	Five	Four	04/27/07	T0	Three	24	344	4.3	5.7	30	5.9	3.6	24	4	18.3	100	0	23.2	23.11	10.46	9.86	5565	22.95	9.6	18.9	2	603	17.12	mild haemolysis	more than 0.5mml	clear	NA
312	27	fifteen minute	conventional	Eight	1	Six	Four	04/27/07	T0	One	19	82	3.7	NA	33	5.8	2.8	22	19	18.9	100	0	23.21	23.16	10.6	9.28	n/app	n/app	n/app	21.23	0	1801	21.01	moderate haemolysis	more than 0.5mml	clear	NA
313	27	fifteen minute	conventional	Eight	1	Six	Four	04/27/07	T0	Two	19.5	161	7.2	5.2	33	5.8	2.8	22	19	18.9	100	0	23.21	23.16	10.6	9.28	n/app	n/app	n/app	21.23	0	1801	21.01	no haemolysis	more than 0.5mml	clear	NA
315	36	fifteen minute	modified	Eight	2	Seven	Four	04/27/07	T0	Two	20	194	7.7	6.8	33	7.1	2.8	23	2	19.4	100	0	23.26	22.88	10.82	9.16	2.88	22.8	8.4	23.51	0	2133	23.39	no haemolysis	more than 0.5mml	clear	NA
318	28	fifteen minute	conventional	Eight	2	Eight	Four	04/27/07	T0	Three	22	444	6.1	7.7	33	12.9	2.8	21	19	19.9	100	0	23.11	23.06	11.69	11.44	n/app	n/app	n/app	24.2	7	811	17.18	mild haemolysis	more than 0.5mml	clear	NA
400	19	two minute	modified	Seven	1	One	Four	04/26/07	T120	One	21.5	40	1.7	4.2	31	5.4	3	13	2	18.1	90	0	23.42	23.42	11.66	10.95	4.09	22.95	9	44.6	1	1140	43.6	no haemolysis	more than 0.5mml	clear	NA
401	19	two minute	modified	Seven	1	One	Four	04/26/07	T120	Two	22.5	83	1.6	5.2	31	5.4	3	13	2	18.1	90	0	23.42	23.42	11.66	10.95	4.09	22.95	9	44.6	1	1140	43.6	mild haemolysis	more than 0.5mml	clear	NA
402	19	two minute	modified	Seven	1	One	Four	04/26/07	T120	One	18	113	2.3	5.1	31	5.4	3	13	2	18.1	90	0	23.42	23.42	11.66	10.95	4.09	22.95	9	44.6	1	1140	43.6	no haemolysis	more than 0.5mml	clear	NA
403	19	two minute	modified	Seven	1	One	Four	04/26/07	T120	Two	22.5	70	1.6	3.5	31	5.4	3	13	2	18.1	90	0	23.42	23.42	11.66	10.95	4.09	22.95	9	44.6	1	1140	43.6	no haemolysis	more than 0.5mml	clear	NA
404	19	two minute	modified	Seven	1	One	Four	04/26/07	T120	One	20	12	NA	6	31	5.4	3	13	2	18.1	90	0	23.42	23.42	11.66	10.95	4.09	22.95	9	44.6	1	1140	43.6	no haemolysis	more than 0.5mml	clear	NA
405	19	two minute	modified	Seven	1	One	Four	04/26/07	T120	Two	19.5	22	2.6	5.2	31	5.4	3	13	2	18.1	90	0	23.42	23.42	11.66	10.95	4.09	22.95	9	44.6	1	1140	43.6	no haemolysis	more than 0.5mml	clear	NA
406	9	two minute	conventional	Seven	1	Two	Four	04/26/07	T120	One	22	34	2.8	4.5	31	7.1	3	15	4	19.1	100	0	23.47	23.32	11.97	8.15	n/app	n/app	n/app	21.53	3	1086	18.67	no haemolysis	more than 0.5mml	clear	NA
407	20	two minute	modified	Seven	2	Three	Four	04/26/07	T120	One	13.5	161	2.1	5.9	34	7.6	3	13	1	19.8	100	0	23.46	23.4	12.03	11.04	5525	23.15	8.45	25.03	1	1966	24.52	no haemolysis	more than 0.5mml	clear	NA
408	20	two minute	modified	Seven	2	Three	Four	04/26/07	T120	Two	13	936	3.6	4.3	34	7.6	3	13	1	19.8	100	0	23.46	23.4	12.03	11.04	5525	23.15	8.45	25.03	1	1966	24.52	no haemolysis	more than 0.5mml	clear	NA
409	10	two minute	conventional	Seven	2	Four	Four	04/26/07	T120	One	18	30	2.1	4.6	29	7.6	3	12	4	19.9	100	0	23.41	23.4	10.95	10.29	n/app	n/app	n/app	18	1	845	17.45	no haemolysis	more than 0.5mml	clear	NA
410	10	two minute	conventional	Seven	2	Four	Four	04/26/07	T120	Two	17	47	2.7	NA	29	7.6	3	12	4	19.9	100	0	23.41	23.4	10.95	10.29	n/app	n/app	n/app	18	1	845	17.45	moderate haemolysis	more than 0.5mml	clear	NA
412	10	two minute	conventional	Seven	2	Four	Four	04/26/07	T120	One	22.5	10	2.8	4.9	29	7.6	3	12	4	19.9	100	0	23.41	23.4	10.95	10.29	n/app	n/app	n/app	18	1	845	17.45	mild haemolysis	more than 0.5mml	clear	<10 cortisol
414	NA	control	control	Seven	NA	NA	Four	04/26/07	T120	One	17.5	10	2.8	5	NA	NA	NA	NA	NA	NA	NA	NA	NA	NA	NA	NA	NA	NA	NA	NA	NA	NA	NA	mild haemolysis	more than 0.5mml	clear	<10 cortisol
415	NA	control	control	Seven	NA	NA	Four	04/26/07	T120	Two	18	23	2.3	5.6	NA	NA	NA	NA	NA	NA	NA	NA	NA	NA	NA	NA	NA	NA	NA	NA	NA	NA	NA	no haemolysis	more than 0.5mml	clear	NA
416	NA	control	control	Seven	NA	NA	Four	04/26/07	T120	One	17.5	10	2.4	4	NA	NA	NA	NA	NA	NA	NA	NA	NA	NA	NA	NA	NA	NA	NA	NA	NA	NA	NA	no haemolysis	more than 0.5mml	clear	<10 cortisol
417	NA	control	control	Seven	NA	NA	Four	04/26/07	T120	Two	18.5	55	2.5	6.3	NA	NA	NA	NA	NA	NA	NA	NA	NA	NA	NA	NA	NA	NA	NA	NA	NA	NA	NA	trace haemolysis	more than 0.5mml	clear	late
418	NA	control	control	Seven	NA	NA	Four	04/26/07	T120	One	19.5	10	2.8	4.8	NA	NA	NA	NA	NA	NA	NA	NA	NA	NA	NA	NA	NA	NA	NA	NA	NA	NA	NA	no haemolysis	more than 0.5mml	clear	<10 cortisol
419	NA	control	control	Seven	NA	NA	Four	04/26/07	T120	Two	20.5	168	4	4.2	NA	NA	NA	NA	NA	NA	NA	NA	NA	NA	NA	NA	NA	NA	NA	NA	NA	NA	NA	no haemolysis	more than 0.5mml	clear	NA
420	NA	control	control	Seven	NA	NA	Four	04/26/07	T120	One	17	32	2.4	5.1	NA	NA	NA	NA	NA	NA	NA	NA	NA	NA	NA	NA	NA	NA	NA	NA	NA	NA	NA	mild haemolysis	more than 0.5mml	clear	NA
421	NA	control	control	Seven	NA	NA	Four	04/26/07	T120	Two	22.5	10	2.4	5.6	NA	NA	NA	NA	NA	NA	NA	NA	NA	NA	NA	NA	NA	NA	NA	NA	NA	NA	NA	mild haemolysis	more than 0.5mml	clear	<10 cortisol
423	35	fifteen minute	modified	Eight	1	Five	Four	04/27/07	T120	Two	18	351	2.5	7.3	30	5.9	3.6	24	4	18.3	100	0	23.2	23.11	10.46	9.86	5565	22.95	9.6	18.9	2	603	17.12	trace haemolysis	more than 0.5mml	clear	late
424	35	fifteen minute	modified	Eight	1	Five	Four	04/27/07	T120	One	19.5	20	2.3	NA	30	5.9	3.6	24	4	18.3	100	0	23.2	23.11	10.46	9.86	5565	22.95	9.6	18.9	2	603	17.12	moderate haemolysis	more than 0.5mml	clear	NA
425	35	fifteen minute	modified	Eight	1	Five	Four	04/27/07	T120	Two	20	19	1.6	5.6	30	5.9	3.6	24	4	18.3	100	0	23.2	23.11	10.46	9.86	5565	22.95	9.6	18.9	2	603	17.12	trace haemolysis	more than 0.5mml	clear	NA
427	35	fifteen minute	modified	Eight	1	Five	Four	04/27/07	T120	One	24.5	20	1.4	6	30	5.9	3.6	24	4	18.3	100	0	23.2	23.11	10.46	9.86	5565	22.95	9.6	18.9	2	603	17.12	mild haemolysis	more than 0.5mml	clear	NA
428	35	fifteen minute	modified	Eight	1	Five	Four	04/27/07	T120	Two	19.5	506	1.5	2.3	30	5.9	3.6	24	4	18.3	100	0	23.2	23.11	10.46	9.86	5565	22.95	9.6	18.9	2	603	17.12	no haemolysis	more than 0.5mml	clear	NA
429	27	fifteen minute	conventional	Eight	1	Six	Four	04/27/07	T120	One	15.5	10	1.3	7.9	33	5.8	2.8	22	19	18.9	100	0	23.21	23.16	10.6	9.28	n/app	n/app	n/app	21.23	0	1801	21.01	no haemolysis	more than 0.5mml	clear	<10 cortisol
430	27	fifteen minute	conventional	Eight	1	Six	Four	04/27/07	T120	One	16	10	2	8.2	33	5.8	2.8	22	19	18.9	100	0	23.21	23.16	10.6	9.28	n/app	n/app	n/app	21.23	0	1801	21.01	mild haemolysis	more than 0.5mml	clear	<10 cortisol
431	27	fifteen minute	conventional	Eight	1	Six	Four	04/27/07	T120	Two	18	10	1.4	7.4	33	5.8	2.8	22	19	18.9	100	0	23.21	23.16	10.6	9.28	n/app	n/app	n/app	21.23	0	1801	21.01	no haemolysis	more than 0.5mml	clear	<10 cortisol
432	36	fifteen minute	modified	Eight	2	Seven	Four	04/27/07	T120	One	19.5	34	2.5	5.7	33	7.1	2.8	23	2	19.4	100	0	23.26	22.88	10.82	9.16	2.88	22.8	8.4	23.51	0	2133	23.39	no haemolysis	more than 0.5mml	clear	NA
433	27	fifteen minute	conventional	Eight	1	Six	Four	04/27/07	T120	Two	17	63	1.6	4.4	33	5.8	2.8	22	19	18.9	100	0	23.21	23.16	10.6	9.28	n/app	n/app	n/app	21.23	0	1801	21.01	mild haemolysis	more than 0.5mml	clear	NA
434	36	fifteen minute	modified	Eight	2	Seven	Four	04/27/07	T120	One	20.5	22	2	8.3	33	7.1	2.8	23	2	19.4	100	0	23.26	22.88	10.82	9.16	2.88	22.8	8.4	23.51	0	2133	23.39	mild haemolysis	more than 0.5mml	clear	NA
435	28	fifteen minute	conventional	Eight	2	Eight	Four	04/27/07	T120	One	20.5	30	2	5.5	33	12.9	2.8	21	19	19.9	100	0	23.11	23.06	11.69	11.44	n/app	n/app	n/app	24.2	7	811	17.18	no haemolysis	more than 0.5mml	clear	NA
436	28	fifteen minute	conventional	Eight	2	Eight	Four	04/27/07	T120	Two	21.5	48	1.7	5.2	33	12.9	2.8	21	19	19.9	100	0	23.11	23.06	11.69	11.44	n/app	n/app	n/app	24.2	7	811	17.18	trace haemolysis	more than 0.5mml	clear	NA
437	28	fifteen minute	conventional	Eight	2	Eight	Four	04/27/07	T120	One	19	321	2.7	4.4	33	12.9	2.8	21	19	19.9	100	0	23.11	23.06	11.69	11.44	n/app	n/app	n/app	24.2	7	811	17.18	no haemolysis	more than 0.5mml	clear	NA
438	28	fifteen minute	conventional	Eight	2	Eight	Four	04/27/07	T120	Two	18	372	2.3	6.6	33	12.9	2.8	21	19	19.9	100	0	23.11	23.06	11.69	11.44	n/app	n/app	n/app	24.2	7	811	17.18	mild haemolysis	more than 0.5mml	clear	NA
439	28	fifteen minute	conventional	Eight	2	Eight	Four	04/27/07	T120	One	21	NA	NA	5.2	33	12.9	2.8	21	19	19.9	100	0	23.11	23.06	11.69	11.44	n/app	n/app	n/app	24.2	7	811	17.18	no haemolysis	more than 0.5mml	clear	NA
440	28	fifteen minute	conventional	Eight	2	Eight	Four	04/27/07	T120	Two	21	37	2.4	5.8	33	12.9	2.8	21	19	19.9	100	0	23.11	23.06	11.69	11.44	n/app	n/app	n/app	24.2	7	811	17.18	mild haemolysis	more than 0.5mml	clear	NA
441	NA	control	control	Eight	NA	NA	Four	04/27/07	T120	One	15.5	89	2.2	5.7	NA	NA	NA	NA	NA	NA	NA	NA	NA	NA	NA	NA	NA	NA	NA	NA	NA	NA	NA	mild haemolysis	more than 0.5mml	clear	late
442	NA	control	control	Eight	NA	NA	Four	04/27/07	T120	Two	19	41	2.1	6.1	NA	NA	NA	NA	NA	NA	NA	NA	NA	NA	NA	NA	NA	NA	NA	NA	NA	NA	NA	trace haemolysis	more than 0.5mml	clear	NA
443	NA	control	control	Eight	NA	NA	Four	04/27/07	T120	One	19.5	10	2	4.7	NA	NA	NA	NA	NA	NA	NA	NA	NA	NA	NA	NA	NA	NA	NA	NA	NA	NA	NA	no haemolysis	more than 0.5mml	clear	<10 cortisol
445	NA	control	control	Eight	NA	NA	Four	04/27/07	T120	One	21	34	2.6	5.1	NA	NA	NA	NA	NA	NA	NA	NA	NA	NA	NA	NA	NA	NA	NA	NA	NA	NA	NA	mild haemolysis	more than 0.5mml	clear	NA
446	NA	control	control	Eight	NA	NA	Four	04/27/07	T120	Two	23	27	NA	5.6	NA	NA	NA	NA	NA	NA	NA	NA	NA	NA	NA	NA	NA	NA	NA	NA	NA	NA	NA	no haemolysis	more than 0.5mml	clear	NA
447	NA	control	control	Eight	NA	NA	Four	04/27/07	T120	One	15	10	2.4	5.6	NA	NA	NA	NA	NA	NA	NA	NA	NA	NA	NA	NA	NA	NA	NA	NA	NA	NA	NA	mild haemolysis	more than 0.5mml	clear	<10 cortisol
448	NA	control	control	Eight	NA	NA	Four	04/27/07	T120	Two	14.5	10	2.1	5.8	NA	NA	NA	NA	NA	NA	NA	NA	NA	NA	NA	NA	NA	NA	NA	NA	NA	NA	NA	mild haemolysis	more than 0.5mml	clear	<10 cortisol

## Sheet: What the names mean
SAMPLE_NO	consecutive blood sample ID
DEPLOYMENT_ID	ID of deployment (trawl/haul)
SORTING DELAY	15 min or 2 min delay in start sorting
SORTING METHOD	conventional, modified, or control
DAYS	experimental days of fishing
REPLICATE	Replicate deployment (of a treatment)
DEPLOYMENT_NO	Deployment number
EXP_NO	Experiment number
DATE	MM/DD/YYYY
SAMPLING TIME	Sampling time when fish were blood sampled (T0=after treatment onboard, T120=after 5 days at the monitoring site)
DEPLOYMENT_DURATION	deployment duration in min
DEPLOYMENT_DEPTH	average water depth (in m) during deployment
DEPLOYMENT_SPEED	trawling speed (in m/s)
HANDLING	handling time
AIR_EXPOSURE	air exposure time (in min)
AIR_TEMPERATURE	air temperature during the sorting (in degC)
CLOUD_COVER	cloud cover during sorting (in %)
KG_JELLY	weight of jellyfish in the catch
RIVER_TEMPERATURE_BOTTOM	average temperature at the bottom (in degC)
RIVER_TEMPERATURE_SURFACE	average temperature at the water surface (in degC)
RIVER_SALINITY_BOTTOM	average salinity at the bottom (in PSU)
RIVER_SALINITY_SURFACE	average salinity at the surface (in PSU)
WATER_TRAY_DO	average dissolved oxygen concentration inside the sorting tray (in mg/L)
WATER_TRAY_TEMPERATURE	average temperature inside the sorting tray (in degC)
WATER_TRAY_SALINITY	average salinity inside the sorting tray (in degC)
TOTAL_CATCH	total catch weight (in kg)
TOTAL_RETAINED_PENAEIDS	total retained penaeid catch (in kg)
TOTAL_BYCATCH_NUMBERS	total numbers of bycatch
TOTAL_BYCATCH_KG	total weight of bycatch
FISH	number of replicate fish per haul ID
TOTAL_LENGTH	total fish length in cm
CORTISOL	cortisol concentration (in nmol/L)
GLUCOSE	glucose concentration (in nmol/L)
POTASSIUM	potassium concentration (in mmol/L)
HAEMOLYSIS	no, mild, moderate or extreme level of haemolysis of the sample
SAMPLE_QUANTITY	more or less than 0.5mL
SAMPLE_QUALITY	clear or reddish
COMMENTS	whether cortisol samples were censored if concentration <10 nmol/L; or sampling was delayed
